# Supplementary material for: New records for the Helius Lepeletier & Serville fauna (Diptera, Limoniidae) of China
Source: Biodivers Data J. 2024 May 31;12:e115775. doi: 10.3897/BDJ.12.e115775 (PMC11161678; doi:10.3897/BDJ.12.e115775)
Supplement: XML Treatment for Helius (Helius) flavus [file BDJ.12.e115775-treatment1.xml]

<!DOCTYPE tp:taxon-treatment
  PUBLIC "-//TaxonX//DTD Taxonomic Treatment Publishing DTD v0 20100105//EN" "tax-treatment-NSO.dtd">
<tp:taxon-treatment xmlns:tp="http://www.plazi.org/taxpub"><tp:treatment-meta><mixed-citation publication-type="journal"><person-group><name><surname>Lv</surname><given-names>Hanhuiying</given-names></name><name><surname>Xu</surname><given-names>Yuanyuan</given-names></name><name><surname>Zhao</surname><given-names>Yufei</given-names></name><name><surname>Lin</surname><given-names>Kejian</given-names></name><name><surname>Zhang</surname><given-names>Xiao</given-names></name></person-group><article-title>New records for the <italic><tp:taxon-name><tp:taxon-name-part taxon-name-part-type="genus" reg="Helius">Helius</tp:taxon-name-part></tp:taxon-name></italic> Lepeletier &amp; Serville fauna (<tp:taxon-name><tp:taxon-name-part taxon-name-part-type="order">Diptera</tp:taxon-name-part></tp:taxon-name>, <tp:taxon-name><tp:taxon-name-part taxon-name-part-type="family">Limoniidae</tp:taxon-name-part></tp:taxon-name>) of China</article-title><source>Biodivers Data J</source><day>31</day><month>05</month><year>2024</year><volume>12</volume><pub-id pub-id-type="doi">10.3897/BDJ.12.e115775</pub-id></mixed-citation></tp:treatment-meta><tp:nomenclature><tp:taxon-name><object-id xmlns:xlink="http://www.w3.org/1999/xlink" content-type="arpha" xlink:type="simple">4ADCF6EC-91A9-5676-9E16-DDE3C56F42A3</object-id><tp:taxon-name-part taxon-name-part-type="genus">Helius</tp:taxon-name-part> (<tp:taxon-name-part taxon-name-part-type="subgenus">Helius</tp:taxon-name-part>) <tp:taxon-name-part taxon-name-part-type="species">flavus</tp:taxon-name-part></tp:taxon-name><tp:taxon-authority>(Walker, 1856)</tp:taxon-authority><tp:nomenclature-citation-list><tp:nomenclature-citation><tp:taxon-name>
                <tp:taxon-name-part taxon-name-part-type="genus" reg="Rhamphidia">Rhamphidia</tp:taxon-name-part>
                <tp:taxon-name-part taxon-name-part-type="species" reg="flava">flava</tp:taxon-name-part>
              </tp:taxon-name><comment> Walker, 1856 - <xref ref-type="bibr" rid="B10849070">Walker (1856)</xref>: 309.</comment></tp:nomenclature-citation><tp:nomenclature-citation><tp:taxon-name>
                <tp:taxon-name-part taxon-name-part-type="genus" reg="Helius">Helius</tp:taxon-name-part>
                <tp:taxon-name-part taxon-name-part-type="species" reg="flavus">flavus</tp:taxon-name-part>
              </tp:taxon-name><comment> (Walker, 1856) - <xref ref-type="bibr" rid="B10823635">Starý (1966)</xref>: 86.</comment></tp:nomenclature-citation><tp:nomenclature-citation><tp:taxon-name><tp:taxon-name-part taxon-name-part-type="genus" reg="Helius">Helius</tp:taxon-name-part> (<tp:taxon-name-part taxon-name-part-type="subgenus" reg="Helius">Helius</tp:taxon-name-part>) <tp:taxon-name-part taxon-name-part-type="species" reg="flavus">flavus</tp:taxon-name-part></tp:taxon-name><comment> (Walker, 1856) - <xref ref-type="bibr" rid="B10823554">Podenas et al. (2017)</xref>: 272.</comment></tp:nomenclature-citation></tp:nomenclature-citation-list></tp:nomenclature><tp:treatment-sec sec-type="materials"><title>Materials</title><list list-type="alpha-lower" list-content="occurrences"><list-item><p><bold>Type status:</bold> <named-content xmlns:xlink="http://www.w3.org/1999/xlink" content-type="dwc:typeStatus" xlink:type="simple">Other material</named-content>. <bold>Occurrence:</bold> recordedBy: <named-content xmlns:xlink="http://www.w3.org/1999/xlink" content-type="dwc:recordedBy" xlink:type="simple">Xingyang Qian</named-content>; individualCount: <named-content xmlns:xlink="http://www.w3.org/1999/xlink" content-type="dwc:individualCount" xlink:type="simple">4</named-content>; sex: <named-content xmlns:xlink="http://www.w3.org/1999/xlink" content-type="dwc:sex" xlink:type="simple">2 males, 2 females</named-content>; lifeStage: <named-content xmlns:xlink="http://www.w3.org/1999/xlink" content-type="dwc:lifeStage" xlink:type="simple">adult</named-content>; occurrenceID: <named-content xmlns:xlink="http://www.w3.org/1999/xlink" content-type="dwc:occurrenceID" xlink:type="simple">95CD7DBB-9F0D-5B03-A9E5-7B85ACC3ADE7</named-content>; <bold>Taxon:</bold> scientificName: <named-content xmlns:xlink="http://www.w3.org/1999/xlink" content-type="dwc:scientificName" xlink:type="simple"><tp:taxon-name><tp:taxon-name-part taxon-name-part-type="genus" reg="Helius">Helius</tp:taxon-name-part> (<tp:taxon-name-part taxon-name-part-type="subgenus" reg="Helius">Helius</tp:taxon-name-part>) <tp:taxon-name-part taxon-name-part-type="species" reg="flavus">flavus</tp:taxon-name-part></tp:taxon-name> (Walker, 1856)</named-content>; order: <named-content xmlns:xlink="http://www.w3.org/1999/xlink" content-type="dwc:order" xlink:type="simple"><tp:taxon-name><tp:taxon-name-part taxon-name-part-type="order">Diptera</tp:taxon-name-part></tp:taxon-name></named-content>; family: <named-content xmlns:xlink="http://www.w3.org/1999/xlink" content-type="dwc:family" xlink:type="simple"><tp:taxon-name><tp:taxon-name-part taxon-name-part-type="family">Limoniidae</tp:taxon-name-part></tp:taxon-name></named-content>; genus: <named-content xmlns:xlink="http://www.w3.org/1999/xlink" content-type="dwc:genus" xlink:type="simple"><tp:taxon-name><tp:taxon-name-part taxon-name-part-type="genus">Helius</tp:taxon-name-part></tp:taxon-name></named-content>; subgenus: <named-content xmlns:xlink="http://www.w3.org/1999/xlink" content-type="dwc:subgenus" xlink:type="simple"><tp:taxon-name><tp:taxon-name-part taxon-name-part-type="subgenus">Helius</tp:taxon-name-part></tp:taxon-name></named-content>; <bold>Location:</bold> country: <named-content xmlns:xlink="http://www.w3.org/1999/xlink" content-type="dwc:country" xlink:type="simple">China</named-content>; stateProvince: <named-content xmlns:xlink="http://www.w3.org/1999/xlink" content-type="dwc:stateProvince" xlink:type="simple">Inner Mongolia</named-content>; county: <named-content xmlns:xlink="http://www.w3.org/1999/xlink" content-type="dwc:county" xlink:type="simple">Ningcheng</named-content>; locality: <named-content xmlns:xlink="http://www.w3.org/1999/xlink" content-type="dwc:locality" xlink:type="simple">Heilihe National Nature Reserve, Xidaliang</named-content>; verbatimElevation: <named-content xmlns:xlink="http://www.w3.org/1999/xlink" content-type="dwc:verbatimElevation" xlink:type="simple">1070m</named-content>; decimalLatitude: <named-content xmlns:xlink="http://www.w3.org/1999/xlink" content-type="dwc:decimalLatitude" xlink:type="simple">41.399511</named-content>; decimalLongitude: <named-content xmlns:xlink="http://www.w3.org/1999/xlink" content-type="dwc:decimalLongitude" xlink:type="simple">118.361483</named-content>; <bold>Event:</bold> samplingProtocol: <named-content xmlns:xlink="http://www.w3.org/1999/xlink" content-type="dwc:samplingProtocol" xlink:type="simple">sweeping</named-content>; eventDate: <named-content xmlns:xlink="http://www.w3.org/1999/xlink" content-type="dwc:eventDate" xlink:type="simple">30-Jul-22</named-content>; <bold>Record Level:</bold> institutionCode: <named-content xmlns:xlink="http://www.w3.org/1999/xlink" content-type="dwc:institutionCode" xlink:type="simple">QAU</named-content></p></list-item></list></tp:treatment-sec><tp:treatment-sec sec-type="Description"><title>Description</title><p><bold>Diagnosis.</bold> Antenna with basal flagellomeres oval. Rostrum about 1.2 times as long as remainder of head. Prescutum and presutural scutum yellow, darker at anterior third. Femora brownish-yellow, darkened at tip. Wing with apex slightly darkened, stigma inconspicuous. Venation with Sc ending opposite about 3/4 of Rs, cell dm about twice as long as wide, m-cu beyond fork of M. Posterior margin of tergite 9 with a broad and deep V-shaped notch. Outer gonostylus with tip black and bifid. Inner gonostylus expanded near middle and bent inwards at a right angle, distal part slender; outer margin of expanded lobe with five teeth. Interbase distally horn-shaped, tip suddenly thinning into a spine. Aedeagus rod-shaped, tip slightly expanded and rounded.</p><p><bold>Male</bold> (Fig. <xref ref-type="fig" rid="F10849016">2</xref>A). Body length 7.1–7.3 mm (excluding rostrum), wing length 7.5–7.7 mm, rostrum length 0.9–1.0 mm, halter length 1.1–1.3 mm.</p><p>Head (Fig. <xref ref-type="fig" rid="F10849016">2</xref>B). Brownish-black. Setae on head dark brown. Antenna with scape dark brown, pedicel yellow to pale brownish-yellow, flagellomeres brown with basal segments yellow to pale brownish-yellow. Scape cylindrical, 2.5 times as long as wide. Pedicel oval, tip slightly enlarged. Flagellomeres 1–3 oval; remaining flagellomeres cylindrical, tapering apically and elongated, with dark brown verticils. Rostrum about 1.2 times as long as remainder of head, dark brown with brownish-black setae. Palpus dark brown with brownish-black setae.</p><p>Thorax (Fig. <xref ref-type="fig" rid="F10849016">2</xref>C). Pronotum dirty yellow with middle area brown. Prescutum and presutural scutum yellow, darker at anterior third, dorsally a pair of yellow stripes bordered by brown dots and separated by narrow pale line. Postsutural scutum pale yellow, each lobe with oval area bordered by dark spots. Scutellum and mediotergite yellow. Pleuron yellow to brownish-yellow (Fig. <xref ref-type="fig" rid="F10849016">2</xref>A). Setae on thorax dark brown. Coxae brownish-yellow; trochanters brownish-yellow with fore trochanter slightly paler; femora brownish-yellow, darkened at tips; tibiae pale brown with tips dark brown. Setae on legs brown. Wing (Fig. <xref ref-type="fig" rid="F10849016">2</xref>D) pale brown with base and costal area yellow, wing apex slightly darkened; stigma inconspicuous. Veins brown. Venation: Sc ending opposite about 3/4 of Rs, sc-r near tip of Sc; m-m shorter than basal section of M<sub>3</sub>; cell dm about twice as long as wide; m-cu about 1/3 of its length beyond fork of M. Halter pale yellow.</p><p>Abdomen. Tergites yellow to brownish-yellow. Sternites 1–6 yellow, sternite 7 brownish-yellow with caudal third brown, sternite 8 brownish-yellow with a brown spot at middle, sternite 9 brownish-yellow. Setae on abdomen brown.</p><p>Hypopygium (Fig. <xref ref-type="fig" rid="F10849018">3</xref>). Generally yellow. Posterior margin of tergite 9 with a broad and deep V-shaped notch (Fig. <xref ref-type="fig" rid="F10849018">3</xref>A). Gonocoxite cylindrical, tip round, base with a stout spinerous lobe (Fig. <xref ref-type="fig" rid="F10849018">3</xref>A and B). Outer gonostylus nearly straight; tip black and bifid, outer spine slightly bent, inner spine triangle (Fig. <xref ref-type="fig" rid="F10849018">3</xref>A, B and E). Inner gonostylus expanded near middle and bent inwards at a right angle, distal part slender; outer margin of expanded lobe with five teeth (Fig. <xref ref-type="fig" rid="F10849018">3</xref>A, B and E). Interbase distally horn-shaped, tip suddenly thinning into a spine; base horizontally extended (Fig. <xref ref-type="fig" rid="F10849018">3</xref>A, C and D). Parameres sheet-like, medially fused, apically elongated and connecting to base of interbase (Fig. <xref ref-type="fig" rid="F10849018">3</xref>C and D). Aedeagus rod-shaped, tip slightly expanded and rounded, base expanded (Fig. <xref ref-type="fig" rid="F10849018">3</xref>A–D).</p><p><bold>Female</bold> (Fig. <xref ref-type="fig" rid="F10849020">4</xref>). Body length 9.6–10.2 mm (excluding rostrum), wing length 8.7–9.2 mm, rostrum length 1.1–1.2 mm, halter length 1.3–1.4 mm. Generally similar to male by body colouration, except abdomen with segments 7 and 8 yellow. Ovipositor with tergites 9 and 10 yellow (Fig. <xref ref-type="fig" rid="F10849020">4</xref>A and B). Cercus brownish-yellow, slightly darker at subtip, tip raised and acute (Fig. <xref ref-type="fig" rid="F10849020">4</xref>A and B). Hypogynial valve yellow to brownish-yellow, nearly straight, tip reaching slightly beyond middle of cercus (Fig. <xref ref-type="fig" rid="F10849020">4</xref>B and C).</p></tp:treatment-sec><tp:treatment-sec sec-type="Distribution"><title>Distribution</title><p>China (Inner Mongolia); Austria, Belarus, Belgium, Bulgaria, Czech Rep., Denmark, Finland, France, Germany, Great Britain, Hungary, Ireland, Italy, Kazakhstan, Lithuania, Malta, Netherlands, North Caucasus, North Macedonia, Norway, Poland, Romania, Russia, Serbia, Slovakia, South Korea, Sweden, Switzerland, Ukraine (<xref ref-type="bibr" rid="B10823492">Oosterbroek 2023</xref>).</p></tp:treatment-sec><tp:treatment-sec sec-type="Notes"><title>Notes</title><p><tp:taxon-name><tp:taxon-name-part taxon-name-part-type="genus" reg="Helius">Helius</tp:taxon-name-part> (<tp:taxon-name-part taxon-name-part-type="subgenus" reg="Helius">H.</tp:taxon-name-part>) <tp:taxon-name-part taxon-name-part-type="species" reg="flavus">flavus</tp:taxon-name-part></tp:taxon-name> is widely distributed in the Palaearctic Region (<xref ref-type="bibr" rid="B10823492">Oosterbroek 2023</xref>) and recorded in China for the first time. <xref ref-type="bibr" rid="B10849070">Walker (1856)</xref> first discovered this species and provided a brief description without figures and <xref ref-type="bibr" rid="B10823635">Starý (1966)</xref> illustrated the female ovipositor for the first time. Subsequently, <xref ref-type="bibr" rid="B10823644">Starý and Rozkośný (1970)</xref>, <xref ref-type="bibr" rid="B10849078">Geiger (1986)</xref>, <xref ref-type="bibr" rid="B10823527">Podenas et al. (2006)</xref>, <xref ref-type="bibr" rid="B10823554">Podenas et al. (2017)</xref> and <xref ref-type="bibr" rid="B10823567">Quindroit (2022)</xref> successively illustrated this species, amongst which <xref ref-type="bibr" rid="B10823554">Podenas et al. (2017)</xref> provided detailed description and illustrations of the male for this species. The species is closely related to <tp:taxon-name><tp:taxon-name-part taxon-name-part-type="genus" reg="Helius">H.</tp:taxon-name-part> (<tp:taxon-name-part taxon-name-part-type="subgenus" reg="Helius">H.</tp:taxon-name-part>) <tp:taxon-name-part taxon-name-part-type="species" reg="unicolor">unicolor</tp:taxon-name-part></tp:taxon-name> (Brunetti, 1912) in the key by <xref ref-type="bibr" rid="B10823688">Xu et al. (2023)</xref> and can be distinguished by the inner gonostylus with five teeth on the outer margin of the middle (Fig. <xref ref-type="fig" rid="F10849018">3</xref>A, B and E). In <tp:taxon-name><tp:taxon-name-part taxon-name-part-type="genus" reg="Helius">H.</tp:taxon-name-part> (<tp:taxon-name-part taxon-name-part-type="subgenus" reg="Helius">H.</tp:taxon-name-part>) <tp:taxon-name-part taxon-name-part-type="species" reg="unicolor">unicolor</tp:taxon-name-part></tp:taxon-name>, the inner gonostylus has no teeth (<xref ref-type="bibr" rid="B11213512">Brunetti 1912</xref>).</p></tp:treatment-sec><tp:treatment-sec><!--Section generated to contain objects referenced in tp:taxon-treatment.--><fig id="F10849016" position="float" orientation="portrait"><object-id xmlns:xlink="http://www.w3.org/1999/xlink" content-type="arpha" xlink:type="simple">399D46A3-612A-5AA5-8665-5B5A88C50CA1</object-id><object-id xmlns:xlink="http://www.w3.org/1999/xlink" content-type="doi" xlink:type="simple">10.3897/BDJ.12.e115775.figure2</object-id><label>Figure 2.</label><caption><p><tp:taxon-name><tp:taxon-name-part taxon-name-part-type="genus" reg="Helius">Helius</tp:taxon-name-part> (<tp:taxon-name-part taxon-name-part-type="subgenus" reg="Helius">Helius</tp:taxon-name-part>) <tp:taxon-name-part taxon-name-part-type="species" reg="flavus">flavus</tp:taxon-name-part></tp:taxon-name> (Walker, 1856). <bold>A</bold> habitus of male, lateral view; <bold>B</bold> head, lateral view; <bold>C</bold> thorax, dorsal view; <bold>D</bold> wing. Scale bars: 2.0 mm (A); 0.5 mm (B, C); 1.0 mm (D).</p></caption><graphic xmlns:xlink="http://www.w3.org/1999/xlink" xlink:href="bdj-12-e115775-g002.jpg" position="float" id="oo_935039.jpg" orientation="portrait" xlink:type="simple"><uri content-type="original_file" xlink:type="simple">https://binary.pensoft.net/fig/935039</uri></graphic></fig><fig id="F10849018" position="float" orientation="portrait"><object-id xmlns:xlink="http://www.w3.org/1999/xlink" content-type="arpha" xlink:type="simple">404251A8-51C0-530C-B196-88E5CC9B3BB1</object-id><object-id xmlns:xlink="http://www.w3.org/1999/xlink" content-type="doi" xlink:type="simple">10.3897/BDJ.12.e115775.figure3</object-id><label>Figure 3.</label><caption><p><tp:taxon-name><tp:taxon-name-part taxon-name-part-type="genus" reg="Helius">Helius</tp:taxon-name-part> (<tp:taxon-name-part taxon-name-part-type="subgenus" reg="Helius">Helius</tp:taxon-name-part>) <tp:taxon-name-part taxon-name-part-type="species" reg="flavus">flavus</tp:taxon-name-part></tp:taxon-name> (Walker, 1856). <bold>A</bold> male hypopygium, dorsal view; <bold>B</bold> male hypopygium, ventral view; <bold>C</bold> aedeagal complex, dorsal view; <bold>D</bold> aedeagal complex, ventral view; <bold>E</bold> outer gonostylus and inner gonostylus, dorsal view. Scale bars: 0.2 mm (A, B); 0.1 mm (C, D, E).</p></caption><graphic xmlns:xlink="http://www.w3.org/1999/xlink" xlink:href="bdj-12-e115775-g003.jpg" position="float" id="oo_935040.jpg" orientation="portrait" xlink:type="simple"><uri content-type="original_file" xlink:type="simple">https://binary.pensoft.net/fig/935040</uri></graphic></fig><fig id="F10849020" position="float" orientation="portrait"><object-id xmlns:xlink="http://www.w3.org/1999/xlink" content-type="arpha" xlink:type="simple">684566E2-0C9E-5FBB-A538-E9D6B8B38487</object-id><object-id xmlns:xlink="http://www.w3.org/1999/xlink" content-type="doi" xlink:type="simple">10.3897/BDJ.12.e115775.figure4</object-id><label>Figure 4.</label><caption><p><tp:taxon-name><tp:taxon-name-part taxon-name-part-type="genus" reg="Helius">Helius</tp:taxon-name-part> (<tp:taxon-name-part taxon-name-part-type="subgenus" reg="Helius">Helius</tp:taxon-name-part>) <tp:taxon-name-part taxon-name-part-type="species" reg="flavus">flavus</tp:taxon-name-part></tp:taxon-name> (Walker, 1856). <bold>A</bold> female ovipositor, dorsal view; <bold>B</bold> female ovipositor, lateral view; <bold>C</bold> female ovipositor, ventral view. Scale bars: 0.5 mm (A, B, C).</p></caption><graphic xmlns:xlink="http://www.w3.org/1999/xlink" xlink:href="bdj-12-e115775-g004.jpg" position="float" id="oo_935041.jpg" orientation="portrait" xlink:type="simple"><uri content-type="original_file" xlink:type="simple">https://binary.pensoft.net/fig/935041</uri></graphic></fig></tp:treatment-sec><ref-list><ref id="B10849070"><element-citation xmlns:xlink="http://www.w3.org/1999/xlink" publication-type="book" xlink:type="simple"><person-group person-group-type="author"><name name-style="western"><surname>Walker</surname><given-names>F.</given-names></name></person-group><year>1856</year><source><tp:taxon-name><tp:taxon-name-part taxon-name-part-type="class">Insecta</tp:taxon-name-part></tp:taxon-name> Brittanica. <tp:taxon-name><tp:taxon-name-part taxon-name-part-type="order">Diptera</tp:taxon-name-part></tp:taxon-name></source><volume>III</volume><publisher-name>Lovell Reeve</publisher-name><publisher-loc>London</publisher-loc><size units="page">352</size></element-citation></ref><ref id="B10823635"><element-citation xmlns:xlink="http://www.w3.org/1999/xlink" publication-type="article" xlink:type="simple"><person-group person-group-type="author"><name name-style="western"><surname>Starý</surname><given-names>J.</given-names></name></person-group><year>1966</year><article-title>Einige Arten aus der Unterfamilie <tp:taxon-name><tp:taxon-name-part taxon-name-part-type="subfamily">Limoniinae</tp:taxon-name-part></tp:taxon-name> neu fur die CSSR (<tp:taxon-name><tp:taxon-name-part taxon-name-part-type="order">Diptera</tp:taxon-name-part></tp:taxon-name>, <tp:taxon-name><tp:taxon-name-part taxon-name-part-type="family">Tipulidae</tp:taxon-name-part></tp:taxon-name>)</article-title><source>Acta Entomologica Bohemoslovaca</source><volume>63</volume><fpage>84</fpage><lpage>87</lpage></element-citation></ref><ref id="B10823554"><element-citation xmlns:xlink="http://www.w3.org/1999/xlink" publication-type="article" xlink:type="simple"><person-group person-group-type="author"><name name-style="western"><surname>Podenas</surname><given-names>S.</given-names></name><name name-style="western"><surname>Aukštikalnienė</surname><given-names>R.</given-names></name><name name-style="western"><surname>Byun</surname><given-names>H. W.</given-names></name><name name-style="western"><surname>Klein</surname><given-names>T. A.</given-names></name><name name-style="western"><surname>Kim</surname><given-names>H. C.</given-names></name><name name-style="western"><surname>Kim</surname><given-names>T. W.</given-names></name><name name-style="western"><surname>Kang</surname><given-names>T. H.</given-names></name><name name-style="western"><surname>Seo</surname><given-names>H. Y.</given-names></name></person-group><year>2017</year><article-title><tp:taxon-name><tp:taxon-name-part taxon-name-part-type="subfamily">Limoniinae</tp:taxon-name-part></tp:taxon-name> crane flies (<tp:taxon-name><tp:taxon-name-part taxon-name-part-type="order">Diptera</tp:taxon-name-part></tp:taxon-name>: <tp:taxon-name><tp:taxon-name-part taxon-name-part-type="family">Limoniidae</tp:taxon-name-part></tp:taxon-name>) new to Korea II</article-title><source>Journal of Species Research</source><volume>6</volume><fpage>258</fpage><lpage>279</lpage></element-citation></ref><ref id="B10823492"><element-citation xmlns:xlink="http://www.w3.org/1999/xlink" publication-type="website" xlink:type="simple"><person-group person-group-type="author"><name name-style="western"><surname>Oosterbroek</surname><given-names>P.</given-names></name></person-group><article-title>Catalogue of the craneflies of the World (Diptera, Tipuloidea: Pediciidae, Limoniidae, Cylindrotomidae, Tipulidae)</article-title><uri xlink:type="simple">http://ccw.naturalis.nl</uri><date-in-citation content-type="access-date">2023-11-09T00:00:00+02:00</date-in-citation></element-citation></ref><ref id="B10823644"><element-citation xmlns:xlink="http://www.w3.org/1999/xlink" publication-type="article" xlink:type="simple"><person-group person-group-type="author"><name name-style="western"><surname>Starý</surname><given-names>J.</given-names></name><name name-style="western"><surname>Rozkośný</surname><given-names>R.</given-names></name></person-group><year>1970</year><article-title>Die Slowakischen Arten der Unterfamilie <tp:taxon-name><tp:taxon-name-part taxon-name-part-type="subfamily">Limoniinae</tp:taxon-name-part></tp:taxon-name> (<tp:taxon-name><tp:taxon-name-part taxon-name-part-type="family">Tipulidae</tp:taxon-name-part></tp:taxon-name>, <tp:taxon-name><tp:taxon-name-part taxon-name-part-type="order">Diptera</tp:taxon-name-part></tp:taxon-name>)</article-title><source>Acta Rerum Naturalium Musei Nationalis Slovenici Bratislava</source><volume>15</volume><fpage>75</fpage><lpage>136</lpage></element-citation></ref><ref id="B10849078"><element-citation xmlns:xlink="http://www.w3.org/1999/xlink" publication-type="book" xlink:type="simple"><person-group person-group-type="author"><name name-style="western"><surname>Geiger</surname><given-names>W.</given-names></name></person-group><year>1986</year><source><tp:taxon-name><tp:taxon-name-part taxon-name-part-type="class">Insecta</tp:taxon-name-part></tp:taxon-name> Helvetica. <tp:taxon-name><tp:taxon-name-part taxon-name-part-type="order">Diptera</tp:taxon-name-part></tp:taxon-name> <tp:taxon-name><tp:taxon-name-part taxon-name-part-type="family">Limoniidae</tp:taxon-name-part></tp:taxon-name> 1: <tp:taxon-name><tp:taxon-name-part taxon-name-part-type="subfamily">Limoniinae</tp:taxon-name-part></tp:taxon-name></source><volume>8: Fauna</volume><publisher-name>Société Entomologique Suisse</publisher-name><publisher-loc>Neuchâtel</publisher-loc><size units="page">131</size></element-citation></ref><ref id="B10823527"><element-citation xmlns:xlink="http://www.w3.org/1999/xlink" publication-type="article" xlink:type="simple"><person-group person-group-type="author"><name name-style="western"><surname>Podenas</surname><given-names>S.</given-names></name><name name-style="western"><surname>Geiger</surname><given-names>W.</given-names></name><name name-style="western"><surname>Haenni</surname><given-names>J. P.</given-names></name><name name-style="western"><surname>Gonseth</surname><given-names>Y.</given-names></name></person-group><year>2006</year><article-title><tp:taxon-name><tp:taxon-name-part taxon-name-part-type="family">Limoniidae</tp:taxon-name-part></tp:taxon-name> &amp; <tp:taxon-name><tp:taxon-name-part taxon-name-part-type="family">Pediciidae</tp:taxon-name-part></tp:taxon-name> de Suisse</article-title><source>Fauna Helvetica</source><volume>14</volume><fpage>1</fpage><lpage>375</lpage></element-citation></ref><ref id="B10823567"><element-citation xmlns:xlink="http://www.w3.org/1999/xlink" publication-type="article" xlink:type="simple"><person-group person-group-type="author"><name name-style="western"><surname>Quindroit</surname><given-names>C.</given-names></name></person-group><year>2022</year><article-title>Revue du genre <italic><tp:taxon-name><tp:taxon-name-part taxon-name-part-type="genus" reg="Helius">Helius</tp:taxon-name-part></tp:taxon-name></italic> en France (<tp:taxon-name><tp:taxon-name-part taxon-name-part-type="order">Diptera</tp:taxon-name-part></tp:taxon-name> <tp:taxon-name><tp:taxon-name-part taxon-name-part-type="family">Limoniidae</tp:taxon-name-part></tp:taxon-name>)</article-title><source>L’Entomologiste</source><volume>78</volume><fpage>343</fpage><lpage>351</lpage></element-citation></ref><ref id="B10823688"><element-citation xmlns:xlink="http://www.w3.org/1999/xlink" publication-type="article" xlink:type="simple"><person-group person-group-type="author"><name name-style="western"><surname>Xu</surname><given-names>Y.</given-names></name><name name-style="western"><surname>Zhang</surname><given-names>S.</given-names></name><name name-style="western"><surname>Chen</surname><given-names>Y.</given-names></name><name name-style="western"><surname>Wang</surname><given-names>G.</given-names></name><name name-style="western"><surname>Yang</surname><given-names>D.</given-names></name><name name-style="western"><surname>Zhang</surname><given-names>X.</given-names></name></person-group><year>2023</year><article-title>First records of the crane fly genus <italic><tp:taxon-name><tp:taxon-name-part taxon-name-part-type="genus" reg="Helius">Helius</tp:taxon-name-part></tp:taxon-name></italic> Lepeletier &amp; Serville (<tp:taxon-name><tp:taxon-name-part taxon-name-part-type="order">Diptera</tp:taxon-name-part></tp:taxon-name>, <tp:taxon-name><tp:taxon-name-part taxon-name-part-type="family">Limoniidae</tp:taxon-name-part></tp:taxon-name>) in Guangxi, China with description of one new species</article-title><source>ZooKeys</source><volume>1168</volume><fpage>131</fpage><lpage>149</lpage><pub-id pub-id-type="doi">10.3897/zookeys.1168.104106</pub-id></element-citation></ref><ref id="B11213512"><element-citation xmlns:xlink="http://www.w3.org/1999/xlink" publication-type="book" xlink:type="simple"><person-group person-group-type="author"><name name-style="western"><surname>Brunetti</surname><given-names>E.</given-names></name></person-group><year>1912</year><source>Fauna of British India, including Ceylon and Burma. <tp:taxon-name><tp:taxon-name-part taxon-name-part-type="order">Diptera</tp:taxon-name-part></tp:taxon-name> <tp:taxon-name><tp:taxon-name-part taxon-name-part-type="suborder">Nematocera</tp:taxon-name-part></tp:taxon-name> (excluding <tp:taxon-name><tp:taxon-name-part taxon-name-part-type="family">Chironomidae</tp:taxon-name-part></tp:taxon-name> and <tp:taxon-name><tp:taxon-name-part taxon-name-part-type="family">Culicidae</tp:taxon-name-part></tp:taxon-name>)</source><publisher-name>Taylor and Francis</publisher-name><publisher-loc>London</publisher-loc><size units="page">581</size><pub-id pub-id-type="doi">10.5962/bhl.title.100757</pub-id></element-citation></ref></ref-list></tp:taxon-treatment>
