# Supplementary material for: New records for the Helius Lepeletier & Serville fauna (Diptera, Limoniidae) of China
Source: Biodivers Data J. 2024 May 31;12:e115775. doi: 10.3897/BDJ.12.e115775 (PMC11161678; doi:10.3897/BDJ.12.e115775)
Supplement: XML Treatment for Helius (Helius) gracillimus [file BDJ.12.e115775-treatment2.xml]

<!DOCTYPE tp:taxon-treatment
  PUBLIC "-//TaxonX//DTD Taxonomic Treatment Publishing DTD v0 20100105//EN" "tax-treatment-NSO.dtd">
<tp:taxon-treatment xmlns:tp="http://www.plazi.org/taxpub"><tp:treatment-meta><mixed-citation publication-type="journal"><person-group><name><surname>Lv</surname><given-names>Hanhuiying</given-names></name><name><surname>Xu</surname><given-names>Yuanyuan</given-names></name><name><surname>Zhao</surname><given-names>Yufei</given-names></name><name><surname>Lin</surname><given-names>Kejian</given-names></name><name><surname>Zhang</surname><given-names>Xiao</given-names></name></person-group><article-title>New records for the <italic><tp:taxon-name><tp:taxon-name-part taxon-name-part-type="genus" reg="Helius">Helius</tp:taxon-name-part></tp:taxon-name></italic> Lepeletier &amp; Serville fauna (<tp:taxon-name><tp:taxon-name-part taxon-name-part-type="order">Diptera</tp:taxon-name-part></tp:taxon-name>, <tp:taxon-name><tp:taxon-name-part taxon-name-part-type="family">Limoniidae</tp:taxon-name-part></tp:taxon-name>) of China</article-title><source>Biodivers Data J</source><day>31</day><month>05</month><year>2024</year><volume>12</volume><pub-id pub-id-type="doi">10.3897/BDJ.12.e115775</pub-id></mixed-citation></tp:treatment-meta><tp:nomenclature><tp:taxon-name><object-id xmlns:xlink="http://www.w3.org/1999/xlink" content-type="arpha" xlink:type="simple">93159B9A-B621-5022-A7CE-9E791A64FFCA</object-id><tp:taxon-name-part taxon-name-part-type="genus">Helius</tp:taxon-name-part> (<tp:taxon-name-part taxon-name-part-type="subgenus">Helius</tp:taxon-name-part>) <tp:taxon-name-part taxon-name-part-type="species">gracillimus</tp:taxon-name-part></tp:taxon-name><tp:taxon-authority>Alexander, 1938</tp:taxon-authority><tp:nomenclature-citation-list><tp:nomenclature-citation><tp:taxon-name><tp:taxon-name-part taxon-name-part-type="genus" reg="Helius">Helius</tp:taxon-name-part> (<tp:taxon-name-part taxon-name-part-type="subgenus" reg="Helius">Helius</tp:taxon-name-part>) <tp:taxon-name-part taxon-name-part-type="species" reg="gracillimus">gracillimus</tp:taxon-name-part></tp:taxon-name><comment> Alexander, 1938 - <xref ref-type="bibr" rid="B10822730">Alexander (1938)</xref>: 143.</comment></tp:nomenclature-citation></tp:nomenclature-citation-list></tp:nomenclature><tp:treatment-sec sec-type="materials"><title>Materials</title><list list-type="alpha-lower" list-content="occurrences"><list-item><p><bold>Type status:</bold> <named-content xmlns:xlink="http://www.w3.org/1999/xlink" content-type="dwc:typeStatus" xlink:type="simple">Other material</named-content>. <bold>Occurrence:</bold> recordedBy: <named-content xmlns:xlink="http://www.w3.org/1999/xlink" content-type="dwc:recordedBy" xlink:type="simple">Yan Li</named-content>; individualCount: <named-content xmlns:xlink="http://www.w3.org/1999/xlink" content-type="dwc:individualCount" xlink:type="simple">3</named-content>; sex: <named-content xmlns:xlink="http://www.w3.org/1999/xlink" content-type="dwc:sex" xlink:type="simple">males</named-content>; lifeStage: <named-content xmlns:xlink="http://www.w3.org/1999/xlink" content-type="dwc:lifeStage" xlink:type="simple">adult</named-content>; occurrenceID: <named-content xmlns:xlink="http://www.w3.org/1999/xlink" content-type="dwc:occurrenceID" xlink:type="simple">4932F87B-166F-50C2-AD8F-FB35D8AB10CA</named-content>; <bold>Taxon:</bold> scientificName: <named-content xmlns:xlink="http://www.w3.org/1999/xlink" content-type="dwc:scientificName" xlink:type="simple"><tp:taxon-name><tp:taxon-name-part taxon-name-part-type="genus" reg="Helius">Helius</tp:taxon-name-part> (<tp:taxon-name-part taxon-name-part-type="subgenus" reg="Helius">Helius</tp:taxon-name-part>) <tp:taxon-name-part taxon-name-part-type="species" reg="gracillimus">gracillimus</tp:taxon-name-part></tp:taxon-name> Alexander, 1938</named-content>; order: <named-content xmlns:xlink="http://www.w3.org/1999/xlink" content-type="dwc:order" xlink:type="simple"><tp:taxon-name><tp:taxon-name-part taxon-name-part-type="order">Diptera</tp:taxon-name-part></tp:taxon-name></named-content>; family: <named-content xmlns:xlink="http://www.w3.org/1999/xlink" content-type="dwc:family" xlink:type="simple"><tp:taxon-name><tp:taxon-name-part taxon-name-part-type="family">Limoniidae</tp:taxon-name-part></tp:taxon-name></named-content>; genus: <named-content xmlns:xlink="http://www.w3.org/1999/xlink" content-type="dwc:genus" xlink:type="simple"><tp:taxon-name><tp:taxon-name-part taxon-name-part-type="genus">Helius</tp:taxon-name-part></tp:taxon-name></named-content>; subgenus: <named-content xmlns:xlink="http://www.w3.org/1999/xlink" content-type="dwc:subgenus" xlink:type="simple"><tp:taxon-name><tp:taxon-name-part taxon-name-part-type="subgenus">Helius</tp:taxon-name-part></tp:taxon-name></named-content>; <bold>Location:</bold> country: <named-content xmlns:xlink="http://www.w3.org/1999/xlink" content-type="dwc:country" xlink:type="simple">China</named-content>; stateProvince: <named-content xmlns:xlink="http://www.w3.org/1999/xlink" content-type="dwc:stateProvince" xlink:type="simple">Inner Mongolia</named-content>; county: <named-content xmlns:xlink="http://www.w3.org/1999/xlink" content-type="dwc:county" xlink:type="simple">Horqin Left Back Banner</named-content>; locality: <named-content xmlns:xlink="http://www.w3.org/1999/xlink" content-type="dwc:locality" xlink:type="simple">Daqinggou National Nature Reserve</named-content>; decimalLatitude: <named-content xmlns:xlink="http://www.w3.org/1999/xlink" content-type="dwc:decimalLatitude" xlink:type="simple">42.76881</named-content>; decimalLongitude: <named-content xmlns:xlink="http://www.w3.org/1999/xlink" content-type="dwc:decimalLongitude" xlink:type="simple">122.21064</named-content>; <bold>Event:</bold> samplingProtocol: <named-content xmlns:xlink="http://www.w3.org/1999/xlink" content-type="dwc:samplingProtocol" xlink:type="simple">sweeping</named-content>; eventDate: <named-content xmlns:xlink="http://www.w3.org/1999/xlink" content-type="dwc:eventDate" xlink:type="simple">21-Aug-14</named-content>; <bold>Record Level:</bold> institutionCode: <named-content xmlns:xlink="http://www.w3.org/1999/xlink" content-type="dwc:institutionCode" xlink:type="simple">QAU</named-content></p></list-item></list></tp:treatment-sec><tp:treatment-sec sec-type="Description"><title>Description</title><p><bold>Diagnosis.</bold> Antenna long with base of first flagellomere paler, flagellomeres long cylindrical. Rostrum slightly longer than remainder of head. Prescutum and presutural scutum pale yellow dorsally with a pair pale yellow stripes separated by a narrow line and bordered by dark dots. Femora and tibiae pale brownish-yellow with tips slightly darker. Wing with large and brown stigma, brown spot at base of Rs, brown seam along cord. Venation with Sc ending nearly at fork of Rs, cell dm about 2.5 times as long as wide, m-cu beyond fork of M. Posterior margin of tergite 9 arched medially. Outer gonostylus slender and slightly curved with blackened and obtuse tip. Inner gonostylus with distal half curved and tapering apically. Interbase long, blade-shaped, outer margin darker. Aedeagus rod-shaped, tip expanded and trifid, middle spine tube-shaped and wavy, lateral spines triangle and shorter.</p><p><bold>Male</bold> (Fig. <xref ref-type="fig" rid="F10849022">5</xref>A). Body length 6.1–6.7 mm (excluding rostrum), wing length 7.0–7.8 mm, rostrum length 0.5–0.6 mm, halter length 1.0–1.2 mm.</p><p>Head (Fig. <xref ref-type="fig" rid="F10849022">5</xref>B). Brownish-black. Setae on head brown. Antenna long, brown with base of first flagellomere paler. Scape cylindrical, twice as long as wide. Pedicel oval, tip slightly enlarged. Flagellomeres long cylindrical, tapering apically, with brown verticils. Rostrum slightly longer than remainder of head, dark brown with brownish-black setae. Palpus brown to dark brown with brownish-black setae, terminal segment elongated.</p><p>Thorax (Fig. <xref ref-type="fig" rid="F10849022">5</xref>C). Pronotum yellow with middle area slightly darker. Prescutum and presutural scutum pale yellow, dorsally with a pair pale yellow stripes separated by a narrow line and bordered by dark dots; base of lines darkened by brown. Postsutural scutum brown, each lobe with a spot indistinctly bordered by pale yellow. Scutellum brown to dark brown. Mediotergite brown with indistinct median line. Pleuron brownish-yellow (Fig. <xref ref-type="fig" rid="F10849022">5</xref>A). Setae on thorax dark brown. Coxae yellow with fore coxa slightly darker, trochanters yellow, femora and tibiae pale brownish-yellow with tips slightly darker, tarsi brown to dark brown. Setae on legs brown. Wing (Fig. <xref ref-type="fig" rid="F10849022">5</xref>D) pale brown with cell sc darker; stigma large and dark brown, brown spot at base of Rs, brown seam along cord. Veins brown. Venation: Sc ending nearly at fork of Rs, sc-r near tip of Sc; m-m shorter than basal section of M<sub>3</sub>; cell dm about 2.5 times as long as wide; m-cu more than 1/2 of its length beyond fork of M. Halter brownish-yellow with knob darker.</p><p>Abdomen. Tergites 1–8 brown, yellow laterally, with margins darker; tergite 9 brown. Sternites 1–8 yellow to brownish-yellow, sternite 9 dark brown. Setae on abdomen brown.</p><p>Hypopygium (Fig. <xref ref-type="fig" rid="F10849026">6</xref>). Posterior margin of tergite 9 arched medially (Fig. <xref ref-type="fig" rid="F10849026">6</xref>A). Gonocoxite yellow, cylindrical, base with a stout, spinerous lobe (Fig. <xref ref-type="fig" rid="F10849026">6</xref>A and B). Outer gonostylus brownish-yellow, slender and slightly curved, tip blackened and obtuse (Fig. <xref ref-type="fig" rid="F10849026">6</xref>A, B and E). Outer gonostylus about 2/3 as long as inner gonostylus (Fig. <xref ref-type="fig" rid="F10849026">6</xref>E). Inner gonostylus dark brown, distal half curved and tapering apically (Fig. <xref ref-type="fig" rid="F10849026">6</xref>A, B and E). Interbase long, blade-shaped, outer margin darker (Fig. <xref ref-type="fig" rid="F10849026">6</xref>A–D). Parameres sheet-like, medially fused, apically elongated and connecting to base of interbase (Fig. <xref ref-type="fig" rid="F10849026">6</xref>C and D). Aedeagus rod-shaped, tip expanded and trifid, middle spine tube-shaped and wavy, lateral spines triangle and shorter (Fig. <xref ref-type="fig" rid="F10849026">6</xref>A–D).</p><p><bold>Female.</bold> Unknown.</p></tp:treatment-sec><tp:treatment-sec sec-type="Distribution"><title>Distribution</title><p>China (Inner Mongolia); North Korea, Russia, South Korea (<xref ref-type="bibr" rid="B10823492">Oosterbroek 2023</xref>).</p></tp:treatment-sec><tp:treatment-sec sec-type="Notes"><title>Notes</title><p><tp:taxon-name><tp:taxon-name-part taxon-name-part-type="genus" reg="Helius">Helius</tp:taxon-name-part> (<tp:taxon-name-part taxon-name-part-type="subgenus" reg="Helius">H.</tp:taxon-name-part>) <tp:taxon-name-part taxon-name-part-type="species" reg="gracillimus">gracillimus</tp:taxon-name-part></tp:taxon-name> is an East Palaearctic species that occurs in Russia, North Korea and South Korea (<xref ref-type="bibr" rid="B10823492">Oosterbroek 2023</xref>) and now recorded in China for the first time. For descriptions and illustrations of this species, also see <xref ref-type="bibr" rid="B10822730">Alexander (1938)</xref> and <xref ref-type="bibr" rid="B10823536">Podenas and Byun (2014)</xref>. The species is closely related to <tp:taxon-name><tp:taxon-name-part taxon-name-part-type="genus" reg="Helius">H.</tp:taxon-name-part> (<tp:taxon-name-part taxon-name-part-type="subgenus" reg="Helius">H.</tp:taxon-name-part>) <tp:taxon-name-part taxon-name-part-type="species" reg="subfasciatus">subfasciatus</tp:taxon-name-part></tp:taxon-name> Alexander, 1924 in the key by <xref ref-type="bibr" rid="B10823688">Xu et al. (2023)</xref> and can be distinguished by the brownish-yellow pleuron and the yellow coxae (Fig. <xref ref-type="fig" rid="F10849022">5</xref>A). In <tp:taxon-name><tp:taxon-name-part taxon-name-part-type="genus" reg="Helius">H.</tp:taxon-name-part> (<tp:taxon-name-part taxon-name-part-type="subgenus" reg="Helius">H.</tp:taxon-name-part>) <tp:taxon-name-part taxon-name-part-type="species" reg="subfasciatus">subfasciatus</tp:taxon-name-part></tp:taxon-name>, the pleuron is dark brownish-black and the coxae is brown (<xref ref-type="bibr" rid="B11213520">Alexander 1924b</xref>).</p></tp:treatment-sec><tp:treatment-sec><!--Section generated to contain objects referenced in tp:taxon-treatment.--><fig id="F10849022" position="float" orientation="portrait"><object-id xmlns:xlink="http://www.w3.org/1999/xlink" content-type="arpha" xlink:type="simple">05B217F1-E284-514C-B206-C91CF927DD71</object-id><object-id xmlns:xlink="http://www.w3.org/1999/xlink" content-type="doi" xlink:type="simple">10.3897/BDJ.12.e115775.figure5</object-id><label>Figure 5.</label><caption><p><tp:taxon-name><tp:taxon-name-part taxon-name-part-type="genus" reg="Helius">Helius</tp:taxon-name-part> (<tp:taxon-name-part taxon-name-part-type="subgenus" reg="Helius">Helius</tp:taxon-name-part>) <tp:taxon-name-part taxon-name-part-type="species" reg="gracillimus">gracillimus</tp:taxon-name-part></tp:taxon-name> Alexander, 1938. <bold>A</bold> habitus of male, lateral view; <bold>B</bold> head, lateral view; <bold>C</bold> thorax, dorsal view; <bold>D</bold> wing. Scale bars: 2.0 mm (A); 0.5 mm (B, C); 1.0 mm (D).</p></caption><graphic xmlns:xlink="http://www.w3.org/1999/xlink" xlink:href="bdj-12-e115775-g005.jpg" position="float" id="oo_935043.jpg" orientation="portrait" xlink:type="simple"><uri content-type="original_file" xlink:type="simple">https://binary.pensoft.net/fig/935043</uri></graphic></fig><fig id="F10849026" position="float" orientation="portrait"><object-id xmlns:xlink="http://www.w3.org/1999/xlink" content-type="arpha" xlink:type="simple">13BCACA2-8F11-5F45-87FF-C88055D1E5DF</object-id><object-id xmlns:xlink="http://www.w3.org/1999/xlink" content-type="doi" xlink:type="simple">10.3897/BDJ.12.e115775.figure6</object-id><label>Figure 6.</label><caption><p><tp:taxon-name><tp:taxon-name-part taxon-name-part-type="genus" reg="Helius">Helius</tp:taxon-name-part> (<tp:taxon-name-part taxon-name-part-type="subgenus" reg="Helius">Helius</tp:taxon-name-part>) <tp:taxon-name-part taxon-name-part-type="species" reg="gracillimus">gracillimus</tp:taxon-name-part></tp:taxon-name> Alexander, 1938. <bold>A</bold> male hypopygium, dorsal view; <bold>B</bold> male hypopygium, ventral view; <bold>C</bold> aedeagal complex, dorsal view; <bold>D</bold> aedeagal complex, ventral view; <bold>E</bold> outer gonostylus and inner gonostylus, dorsal view. Scale bars: 0.2 mm (A, B); 0.1 mm (C, D, E).</p></caption><graphic xmlns:xlink="http://www.w3.org/1999/xlink" xlink:href="bdj-12-e115775-g006.jpg" position="float" id="oo_935045.jpg" orientation="portrait" xlink:type="simple"><uri content-type="original_file" xlink:type="simple">https://binary.pensoft.net/fig/935045</uri></graphic></fig></tp:treatment-sec><ref-list><ref id="B10822730"><element-citation xmlns:xlink="http://www.w3.org/1999/xlink" publication-type="article" xlink:type="simple"><person-group person-group-type="author"><name name-style="western"><surname>Alexander</surname><given-names>C. P.</given-names></name></person-group><year>1938</year><article-title>New or little-known <tp:taxon-name><tp:taxon-name-part taxon-name-part-type="family">Tipulidae</tp:taxon-name-part></tp:taxon-name> from eastern Asia (<tp:taxon-name><tp:taxon-name-part taxon-name-part-type="order">Diptera</tp:taxon-name-part></tp:taxon-name>). XL</article-title><source>Philippine Journal of Science</source><volume>67</volume><fpage>129</fpage><lpage>166</lpage></element-citation></ref><ref id="B10823492"><element-citation xmlns:xlink="http://www.w3.org/1999/xlink" publication-type="website" xlink:type="simple"><person-group person-group-type="author"><name name-style="western"><surname>Oosterbroek</surname><given-names>P.</given-names></name></person-group><article-title>Catalogue of the craneflies of the World (Diptera, Tipuloidea: Pediciidae, Limoniidae, Cylindrotomidae, Tipulidae)</article-title><uri xlink:type="simple">http://ccw.naturalis.nl</uri><date-in-citation content-type="access-date">2023-11-09T00:00:00+02:00</date-in-citation></element-citation></ref><ref id="B10823536"><element-citation xmlns:xlink="http://www.w3.org/1999/xlink" publication-type="article" xlink:type="simple"><person-group person-group-type="author"><name name-style="western"><surname>Podenas</surname><given-names>S.</given-names></name><name name-style="western"><surname>Byun</surname><given-names>H. W.</given-names></name></person-group><year>2014</year><article-title>New <tp:taxon-name><tp:taxon-name-part taxon-name-part-type="subfamily">Limoniinae</tp:taxon-name-part></tp:taxon-name> crane flies (<tp:taxon-name><tp:taxon-name-part taxon-name-part-type="order">Diptera</tp:taxon-name-part></tp:taxon-name>: <tp:taxon-name><tp:taxon-name-part taxon-name-part-type="family">Limoniidae</tp:taxon-name-part></tp:taxon-name>) of Korea</article-title><source>Journal of Species Research</source><volume>3</volume><fpage>167</fpage><lpage>182</lpage><pub-id pub-id-type="doi">10.12651/jsr.2014.3.2.167</pub-id></element-citation></ref><ref id="B10823688"><element-citation xmlns:xlink="http://www.w3.org/1999/xlink" publication-type="article" xlink:type="simple"><person-group person-group-type="author"><name name-style="western"><surname>Xu</surname><given-names>Y.</given-names></name><name name-style="western"><surname>Zhang</surname><given-names>S.</given-names></name><name name-style="western"><surname>Chen</surname><given-names>Y.</given-names></name><name name-style="western"><surname>Wang</surname><given-names>G.</given-names></name><name name-style="western"><surname>Yang</surname><given-names>D.</given-names></name><name name-style="western"><surname>Zhang</surname><given-names>X.</given-names></name></person-group><year>2023</year><article-title>First records of the crane fly genus <italic><tp:taxon-name><tp:taxon-name-part taxon-name-part-type="genus" reg="Helius">Helius</tp:taxon-name-part></tp:taxon-name></italic> Lepeletier &amp; Serville (<tp:taxon-name><tp:taxon-name-part taxon-name-part-type="order">Diptera</tp:taxon-name-part></tp:taxon-name>, <tp:taxon-name><tp:taxon-name-part taxon-name-part-type="family">Limoniidae</tp:taxon-name-part></tp:taxon-name>) in Guangxi, China with description of one new species</article-title><source>ZooKeys</source><volume>1168</volume><fpage>131</fpage><lpage>149</lpage><pub-id pub-id-type="doi">10.3897/zookeys.1168.104106</pub-id></element-citation></ref><ref id="B11213520"><element-citation xmlns:xlink="http://www.w3.org/1999/xlink" publication-type="article" xlink:type="simple"><person-group person-group-type="author"><name name-style="western"><surname>Alexander</surname><given-names>C. P.</given-names></name></person-group><year>1924</year><article-title>Undescribed species of Japanese crane-flies. Part IV.</article-title><source>Annals of the Entomological Society of America</source><volume>17</volume><issue>1</issue><fpage>59</fpage><lpage>74</lpage><pub-id pub-id-type="doi">10.1093/aesa/17.1.59</pub-id></element-citation></ref></ref-list></tp:taxon-treatment>
